# Supplementary material for: Ocular surface symptoms among individuals exposed to ambient levels of traffic derived air pollution – a cross-sectional study
Source: F1000Res. 2018 Sep 18;6:2167. Originally published 2017 Dec 21. [Version 2] doi: 10.12688/f1000research.13483.2 (PMC6178909; doi:10.12688/f1000research.13483.2)
Supplement: Data on the ocular surface symptoms among individuals exposed to ambient levels of air pollution [file f1000research-6-17803-s0000.tgz]

Archive with 1 entries (1 files):
- dbb00317-0b1e-4bfb-96d5-9de056513878_Dataset_for_traffic_derived_air_pollution_and_ocular_complaints.xlsx
