# Supplementary material for: Ocular surface symptoms among individuals exposed to ambient levels of traffic derived air pollution – a cross-sectional study
Source: F1000Res. 2018 Sep 18;6:2167. Originally published 2017 Dec 21. [Version 2] doi: 10.12688/f1000research.13483.2 (PMC6178909; doi:10.12688/f1000research.13483.2)
Supplement: Data on the ocular surface symptoms among individuals exposed to ambient levels of air pollution [file f1000research-6-17803-s0000.tgz › dbb00317-0b1e-4bfb-96d5-9de056513878_Dataset_for_traffic_derived_air_pollution_and_ocular_complaints.xlsx]

## Sheet: Recovered_Sheet1
agegroup	Gender	OSDIscore	NormAbnorm	Dryeyecategory	SchirmerscoreRE	Schirmercategory	SchiermerscoreLE	VisionRE	VisionLE	Durationofwork	lessormorethan5years	lessormorethan10years	jobduration3catergory
1	1	8.33	1	1	14	1	9	0.1	0.1	6	2	0	2
1	1	25	2	3	1	3	1	0.2	0.1	8	2	0	2
1	1	14.58	2	2	15	1	20	0	0	2	1	0	1			Data Legends
1	1	50	2	4	7	1	15	0	0.3	7	2	0	2			agegroup (values- 1= <30 years, 2= 30-40 years, 3= >40 years
1	1	33.33	2	4	30	1	25	0	0	2	2	0	2			Gender ((Values- 1 = male, 2=Female)
1	2	50	2	4	8	1	4	0.1	0.1	13	2	1	3			OSDIscore= Value of calculated OSDI score
1	1	25	2	3	35	1	35	0	0	2	1	0	1			NormAbnormOSDI ( Normal/Abnormal based on OSDI score) Value- 1= Normal, 2= Abnormal
1	1	4.16	1	1	35	1	30	0.2	0.2	2	1	0	1			Dryeyecategory (Category of dry eyes based on OSDI score) Value- 1=Normal, 2= Mild, 3= Moderate, 4=Severe
1	1	7.5	1	1	8	1	10	0	0	3	1	0	1			SchirmerscoreRE = Schirmer test results of RE in mm
1	1	20.83	2	2	30	1	25	0	0	8	2	0	2			SchirmerscoreLE = Schirmer test results of LE in mm
1	1	12.5	1	1	10	1	10	0	0	2	1	0	1			Schirmercategory = Normal of abnormal based on Schirmer findings, Value - 1=Normal, 3= Abnormal
1	1	33.33	2	4	6	1	10	0.3	0.3	4	1	0	1			VisionRE Vision LE = Distance Visual Acuity in logMAR notation
1	1	29.54	2	3	10	1	35	0	0	6	1	0	2			Durationofwork = Duration (in years) of the participants working as a traffic officer
1	2	35.41	2	4	11	1	4	0	0	7	2	0	2			lessormorethan5 years = Duration of work less or more than 5 years, Value - 1= less than 5 years, 2= more than 5 years
1	2	58.33	2	4	18	1	13	0.1	0.1	7	2	0	2			lessormorethan10years = Duration of work lessor more than 10 years
1	1	17.5	2	2	11	1	16	0	0	5	1	0	1			jobduration category = Duration of job in 3 categories, Value- 1= 1-5 years, 2= 6-10 years, 3 => 10 years
1	1	31.25	2	3	15	1	8	0	0	2	1	0	1
1	1	4.16	1	1	14	1	15	0.1	0.1	7	2	0	2
1	1	16.66	2	2	15	1	15	0	0	6	2	0	2
1	1	52.27	2	4	28	1	13	0	0	6	2	0	2
1	2	29.16	2	3	20	1	21	0	0	12	2	1	3
1	1	50	2	4	35	1	35	0	0	7	2	0	2
1	1	14.58	2	2	25	1	30	0	0	5	1	0	1
1	1	25	2	3	1	3	3	0	0	4	1	0	1
1	1	8.33	1	1	15	1	20	0	0	9	2	0	2
1	1	10.41	1	1	3	3	4	0	0	7	2	0	2
1	1	17.5	2	2	2	3	4	0.2	0.1	7	2	0	2
1	1	12.5	1	1	17	1	26	0	0	12	2	1	3
1	1	33.33	2	4	30	1	27	0	0	11	2	1	3
1	1	22.91	2	3	25	1	35	0.2	0.2	3	1	0	1
1	1	16.66	2	2	3	3	4	0.1	0.1	10	2	0	2
1	1	33.33	2	4	35	1	35	0	0	9	2	0	2
1	1	39.58	2	4	22	1	5	0.2	0.2	10	2	0	2
1	1	66.66	2	4	1	3	2	0	0	10	2	0	2
1	1	29.16	2	3	4	3	4	0	0	11	2	1	3
1	1	39.58	2	4	10	1	20	0	0	11	2	1	3
2	1	8.33	1	1	22	1	30	0	0	4	1	0	1
2	2	16.66	2	2	15	1	9	0	0	6	2	0	2
2	1	15.9	2	2	9	1	10	0.1	0.1	11	2	1	3
2	1	18.75	2	2	10	1	18	0	0	11	2	1	3
2	1	20	2	2	5	3	6	0	0.2	11	2	1	3
2	1	46.87	2	4	9	1	4	0	0	11	2	1	3
2	1	37.5	2	4	10	1	10	0	0	9	2	0	2
2	1	10.41	1	1	24	1	17	0.1	0.1	11	2	1	3
2	1	97.91	2	4	15	1	20	0.2	0.2	12	2	1	3
2	1	2.08	1	1	20	1	25	0	0	5	1	0	1
2	1	13.88	2	2	3	3	5	0.2	0.2	12	2	1	3
2	1	18.75	2	2	30	1	20	0.2	0.2	11	2	1	3
2	1	25	2	3	5	3	5	0.2	0.2	12	2	1	3
2	1	25.66	2	3	15	1	19	0	0	14	2	1	3
2	1	45.83	2	4	9	1	20	0	0	12	2	1	3
2	1	60	2	4	28	1	30	0	0	11	2	1	3
2	1	7.14	1	1	35	1	35	0	0	9	2	0	2
2	1	47.91	2	4	20	1	20	0	0	11	2	1	3
2	1	55	2	4	30	1	28	0	0	14	2	1	3
2	1	93.75	2	4	6	1	15	0	0	9	2	0	2
2	1	21.87	2	2	19	1	35	0	0	14	2	1	3
2	1	41.66	2	4	20	1	15	0	0	15	2	1	3
2	1	2.08	1	1	4	3	5	0.2	0	7	2	0	2
2	1	6.25	1	1	15	1	35	0	0	7	2	0	2
2	1	2.08	1	1	35	1	35	0	0	11	2	1	3
2	1	8.33	1	1	15	1	20	0	0	15	2	1	3
2	1	18.75	2	2	11	1	10	0	0	11	2	1	3
2	1	19.44	2	2	10	1	8	0	0	14.5	2	1	3
2	1	20.45	2	2	35	1	35	0	0	12	2	1	3
2	1	33.33	2	4	20	1	25	0.2	0.2	12	2	1	3
2	1	45.83	2	4	4	3	5	0	0	16	2	1	3
2	1	25	2	3	9	1	4	0	0	8	2	0	2
2	1	58.33	2	4	35	1	35	0.5	0.7	8	2	0	2
2	1	23.04	2	3	3	3	4	0	0	15	2	1	3
2	1	31.25	2	3	9	1	8	0	0	16	2	1	3
2	1	41.66	2	4	16	1	18	0	0	11	2	1	3
2	1	52.08	2	4	35	1	35	0.3	0.3	15	2	1	3
2	1	40.62	2	4	12	1	25	0	0.2	16	2	1	3
2	1	47.5	2	4	6	1	8	0	0	16	2	1	3
2	1	32.5	2	3	28	1	26	0	0	19	2	1	3
2	1	33.33	2	4	15	1	25	0	0	15	2	1	3
2	1	25	2	3	8	1	4	0	0	19	2	1	3
2	1	91.66	2	4	5	3	13	0	0	18	2	1	3
2	1	22.91	2	3	7	1	13	0	0	19	2	1	3
2	1	56.25	2	4	2	3	4	0	0	11	2	1	3
3	1	2.08	1	1	15	1	25	0.1	0.1	16	2	1	3
3	1	22.91	2	3	30	1	28	0	0	20	2	1	3
3	1	31.25	2	3	5	3	24	0	0.2	19	2	1	3
3	1	32.4	2	3	9	1	9	0	0	20	2	1	3
3	1	43.75	2	4	35	1	35	0	0	23	2	1	3
3	1	31.25	2	3	30	1	30	0	0	22	2	1	3
3	1	42.5	2	4	20	1	15	0.3	0.3	23	2	1	3
3	1	41.66	2	4	16	1	14	0.3	0.3	25	2	1	3
3	1	28.4	2	3	20	1	18	0	0	24	2	1	3
3	1	17.5	2	2	20	1	4	0	0	29	2	1	3
