# Supplementary material for: Ocular surface symptoms among individuals exposed to ambient levels of traffic derived air pollution – a cross-sectional study
Source: F1000Res. 2018 Sep 18;6:2167. Originally published 2017 Dec 21. [Version 2] doi: 10.12688/f1000research.13483.2 (PMC6178909; doi:10.12688/f1000research.13483.2)
Supplement: Supplementary file 2 [file f1000research-6-17803-s0001.tgz]

Archive with 1 entries (1 files):
- 3f0899e4-7895-4d1d-b267-713253df4b62_supp_file_OSDI_questionnaire.docx
